# Supplementary material for: First record and redescription of the terrestrial isopod Hemilepistoides messerianus Borutzky, 1945 (Isopoda, Oniscidea) from Iran
Source: Zookeys. 2015 Jul 30;(515):51–7. doi: 10.3897/zookeys.515.9179 (PMC4525034; doi:10.3897/zookeys.515.9179)
Supplement: XML Treatment for Hemilepistoides [file zookeys.515.9179-treatment1.xml]

<!DOCTYPE tp:taxon-treatment
  PUBLIC "-//TaxonX//DTD Taxonomic Treatment Publishing DTD v0 20100105//EN" "tax-treatment-NSO.dtd">
<tp:taxon-treatment xmlns:tp="http://www.plazi.org/taxpub"><tp:treatment-meta><kwd-group><label>Taxon classification</label><kwd><named-content content-type="kingdom">Animalia</named-content></kwd><kwd><named-content content-type="order">Isopoda</named-content></kwd><kwd><named-content content-type="family">Agnaridae</named-content></kwd></kwd-group><mixed-citation publication-type="journal"><person-group><name><surname>Kashani</surname><given-names>Ghasem M.</given-names></name></person-group><article-title>First record and redescription of the terrestrial isopod <italic><tp:taxon-name><tp:taxon-name-part taxon-name-part-type="genus">Hemilepistoides</tp:taxon-name-part> <tp:taxon-name-part taxon-name-part-type="species">messerianus</tp:taxon-name-part></tp:taxon-name></italic> Borutzky, 1945 (<tp:taxon-name><tp:taxon-name-part taxon-name-part-type="order">Isopoda</tp:taxon-name-part></tp:taxon-name>, <tp:taxon-name><tp:taxon-name-part taxon-name-part-type="suborder">Oniscidea</tp:taxon-name-part></tp:taxon-name>) from Iran</article-title><source>Zookeys</source><day>30</day><month>7</month><year>2015</year><volume>2015</volume><issue>515</issue><fpage>51</fpage><lpage>57</lpage><pub-id pub-id-type="doi">10.3897/zookeys.515.9179</pub-id></mixed-citation></tp:treatment-meta><tp:nomenclature><label>Genus</label><tp:taxon-name>
                            <tp:taxon-name-part taxon-name-part-type="genus">Hemilepistoides</tp:taxon-name-part>
                        </tp:taxon-name><tp:taxon-authority>Borutzky, 1945</tp:taxon-authority></tp:nomenclature><tp:treatment-sec sec-type="Type species"><title>Type species.</title><p><italic><tp:taxon-name><tp:taxon-name-part taxon-name-part-type="genus">Hemilepistoides</tp:taxon-name-part> <tp:taxon-name-part taxon-name-part-type="species">messerianus</tp:taxon-name-part></tp:taxon-name></italic> Borutzky, 1945</p></tp:treatment-sec><tp:treatment-sec sec-type="Diagnosis"><title>Diagnosis.</title><p>Body narrow and elongated, dorsal parts bearing rounded tubercles. Head with developed lateral lobes; frons with a distinct incision in the middle; no supra-antennal line. Antenna with flagellum of two articles, proximal segment longer than distal one. Pereon epimera I with rounded posterolateral margin. Pleotelson triangular with rounded apex and slightly concave sides. Male pereopods I-II with brushes of setae on sternal margin of merus and carpus; pereopod VII with sinuate sternal margin. Pleopod exopodites I-V with monospiracular covered lungs. Runner type according to the eco-morphological classification proposed by <xref ref-type="bibr" rid="B3">Schmalfuss (1984)</xref>.</p></tp:treatment-sec><tp:treatment-sec sec-type="Remarks"><title>Remarks.</title><p>Among the members of the family <tp:taxon-name><tp:taxon-name-part taxon-name-part-type="family">Agnaridae</tp:taxon-name-part></tp:taxon-name>, the genus <italic><tp:taxon-name><tp:taxon-name-part taxon-name-part-type="genus">Hemilepistoides</tp:taxon-name-part></tp:taxon-name></italic> is similar to the members of the subgenus <tp:taxon-name><tp:taxon-name-part taxon-name-part-type="genus">Hemilepistus</tp:taxon-name-part> (<tp:taxon-name-part taxon-name-part-type="subgenus">Desertellio</tp:taxon-name-part>)</tp:taxon-name>, from which it <!--PageBreak-->differs in possessing tubercles also on all posterior parts of the body. The genus <italic><tp:taxon-name><tp:taxon-name-part taxon-name-part-type="genus">Hemilepistoides</tp:taxon-name-part></tp:taxon-name></italic> is a monotypical taxon with <italic><tp:taxon-name><tp:taxon-name-part taxon-name-part-type="genus">Hemilepistoides</tp:taxon-name-part> <tp:taxon-name-part taxon-name-part-type="species">messerianus</tp:taxon-name-part></tp:taxon-name></italic> distributed in southern Turkmenistan and northern Iran.</p></tp:treatment-sec><ref-list><ref id="B3"><mixed-citation xmlns:xlink="http://www.w3.org/1999/xlink" xlink:type="simple"><person-group><name name-style="western"><surname>Schmalfuss</surname><given-names>H</given-names></name></person-group> (<year>1984</year>) <article-title>Eco-morphological strategies in terrestrial isopods.</article-title> <source>Symposia of the Zoological Society of London</source> <volume>53</volume>: <fpage>49</fpage>–<lpage>63</lpage>. </mixed-citation></ref></ref-list></tp:taxon-treatment>
