# Supplementary material for: First record and redescription of the terrestrial isopod Hemilepistoides messerianus Borutzky, 1945 (Isopoda, Oniscidea) from Iran
Source: Zookeys. 2015 Jul 30;(515):51–7. doi: 10.3897/zookeys.515.9179 (PMC4525034; doi:10.3897/zookeys.515.9179)
Supplement: XML Treatment for Hemilepistoides messerianus [file zookeys.515.9179-treatment2.xml]

<!DOCTYPE tp:taxon-treatment
  PUBLIC "-//TaxonX//DTD Taxonomic Treatment Publishing DTD v0 20100105//EN" "tax-treatment-NSO.dtd">
<tp:taxon-treatment xmlns:tp="http://www.plazi.org/taxpub"><tp:treatment-meta><kwd-group><label>Taxon classification</label><kwd><named-content content-type="kingdom">Animalia</named-content></kwd><kwd><named-content content-type="order">Isopoda</named-content></kwd><kwd><named-content content-type="family">Agnaridae</named-content></kwd></kwd-group><mixed-citation publication-type="journal"><person-group><name><surname>Kashani</surname><given-names>Ghasem M.</given-names></name></person-group><article-title>First record and redescription of the terrestrial isopod <italic><tp:taxon-name><tp:taxon-name-part taxon-name-part-type="genus">Hemilepistoides</tp:taxon-name-part> <tp:taxon-name-part taxon-name-part-type="species">messerianus</tp:taxon-name-part></tp:taxon-name></italic> Borutzky, 1945 (<tp:taxon-name><tp:taxon-name-part taxon-name-part-type="order">Isopoda</tp:taxon-name-part></tp:taxon-name>, <tp:taxon-name><tp:taxon-name-part taxon-name-part-type="suborder">Oniscidea</tp:taxon-name-part></tp:taxon-name>) from Iran</article-title><source>Zookeys</source><day>30</day><month>7</month><year>2015</year><volume>2015</volume><issue>515</issue><fpage>51</fpage><lpage>57</lpage><pub-id pub-id-type="doi">10.3897/zookeys.515.9179</pub-id></mixed-citation></tp:treatment-meta><tp:nomenclature><tp:taxon-name>
                            <tp:taxon-name-part taxon-name-part-type="genus">Hemilepistoides</tp:taxon-name-part>
                            <tp:taxon-name-part taxon-name-part-type="species">messerianus</tp:taxon-name-part>
                        </tp:taxon-name><tp:taxon-authority>Borutzky, 1945</tp:taxon-authority></tp:nomenclature><tp:treatment-sec sec-type="material"><title>Material examined.</title><p>Semnan, [1] Shahrood, Kalate-Khij, <named-content xmlns:xlink="http://www.w3.org/1999/xlink" content-type="dwc:verbatimCoordinates" xlink:type="simple">36°40.1'N, 55°18.7'E</named-content>, 6 May 2008, two females (ZUTC 5327); the same data as before, two males and two females (PCGMK 1178); [2] Khorasan Shomali, 5 km W of Shirvan, <named-content xmlns:xlink="http://www.w3.org/1999/xlink" content-type="dwc:verbatimCoordinates" xlink:type="simple">37°25.1'N, 57°52.7'E</named-content>, 7 May 2008, one male and one female (ZUTC 5328); same data, two males and nine females (PCGMK 1182); [3] Golestan, S of Gonbade-Kavoos, <named-content xmlns:xlink="http://www.w3.org/1999/xlink" content-type="dwc:verbatimCoordinates" xlink:type="simple">37°13.3'N, 55°09.8'E</named-content>, 10 September 2008, two males and one female (PCGMK 1308); [4] N of Gonbade-Kavoos, <named-content xmlns:xlink="http://www.w3.org/1999/xlink" content-type="dwc:verbatimCoordinates" xlink:type="simple">37°16.0'N, 55°10.0'E</named-content>, 10 September 2008, two males and one females (ZUTC 5329); same data, ten males and ten females (PCGMK 1309); [5] 7 <!--PageBreak-->km E of Maraveh-Tappeh, <named-content xmlns:xlink="http://www.w3.org/1999/xlink" content-type="dwc:verbatimCoordinates" xlink:type="simple">37°54.6'N, 56°02.2'E</named-content>, 2 August 2014, one female (IRIPP Iso-1052); [6] 10 km N of Gomishan, <named-content xmlns:xlink="http://www.w3.org/1999/xlink" content-type="dwc:verbatimCoordinates" xlink:type="simple">37°54.6'N, 56°02.2'E</named-content>, 4 August 2014, one male, two females (IRIPP Iso-1053); [7] Mazandaran, 3 km E of Behshahr, <named-content xmlns:xlink="http://www.w3.org/1999/xlink" content-type="dwc:verbatimCoordinates" xlink:type="simple">36°22.5'N, 53°38.8'E</named-content>, 4 August 2014, one female (IRIPP Iso-1054).</p></tp:treatment-sec><tp:treatment-sec sec-type="Diagnosis"><title>Diagnosis.</title><p>Cephalothorax with rounded lateral lobes, frons with incision in the middle; dorsal parts of the body bearing rounded tubercles. Male pleopod endopdite I straight, with a leaf-like lobe at apex.</p></tp:treatment-sec><tp:treatment-sec sec-type="Redescription"><title>Redescription.</title><p>Maximum length of both male and female: 15 mm. Body elongated, three times as long as wide. Color: cephalothorax and pleon dark; pereon, pale brown with a median longitudinal dark band or thoroughly dark with pale epimera.</p><p>Cephalothorax with developed rounded lateral lobes, vertex with several rounded tubercles of almost the same size; frontal line sinuous in frontal view, with a distinct incision in the middle; no supraantennal line (Fig. <xref ref-type="fig" rid="F2">2C</xref>); eyes with 20–24 ommatidia. Antenna long, reaching posterior margin of the second pereon-tergite; flagellum slightly shorter than fifth article of peduncle, with two articles, first article about twice as long as second (Fig. <xref ref-type="fig" rid="F3">3B</xref>). Antennule of three articles with a tuft of short aesthetascs at apex (Fig. <xref ref-type="fig" rid="F2">2D</xref>). Pereon-tergites with rounded tubercles, arranged in several rows on the first <!--PageBreak-->tergite, median tubercles larger than lateral ones, decreasing in number on posterior tergites. Pereon-tergite I with rounded posterolateral margins (Fig. <xref ref-type="fig" rid="F2">2A–B</xref>).</p><fig id="F2" position="float" orientation="portrait"><label>Figure 2.</label><caption><p><italic><tp:taxon-name><tp:taxon-name-part taxon-name-part-type="genus">Hemilepistoides</tp:taxon-name-part> <tp:taxon-name-part taxon-name-part-type="species">messerianus</tp:taxon-name-part></tp:taxon-name></italic>, female, from [2]. <bold>A</bold> Head and first pereonite, lateral view <bold>B</bold> head and first pereonite, dorsal view <bold>C</bold> head, frontal view <bold>D</bold> antennule and enlarged distal article.</p></caption><graphic xmlns:xlink="http://www.w3.org/1999/xlink" xlink:href="zookeys-515-051-g002.jpg" position="float" orientation="portrait" xlink:type="simple" id="oo_48484.jpg"/></fig><fig id="F3" position="float" orientation="portrait"><label>Figure 3.</label><caption><p><italic><tp:taxon-name><tp:taxon-name-part taxon-name-part-type="genus">Hemilepistoides</tp:taxon-name-part> <tp:taxon-name-part taxon-name-part-type="species">messerianus</tp:taxon-name-part></tp:taxon-name></italic>, male, from [2]. <bold>A</bold> Telson and uropods <bold>B</bold> antenna <bold>C</bold> pereopod 1 <bold>D</bold> pereopod 7. scales: 0.5 mm.</p></caption><graphic xmlns:xlink="http://www.w3.org/1999/xlink" xlink:href="zookeys-515-051-g003.jpg" position="float" orientation="portrait" xlink:type="simple" id="oo_48485.jpg"/></fig><p>Pleon slightly narrower than pereon, each pleon-tergite with a row of faint tubercles on the posterior margin. Pleotelson triangular, with slightly concave sides and rounded apex. Uropod exopodites conical, about 1.5 times as long as pleotelson (Fig. <xref ref-type="fig" rid="F3">3A</xref>). Pleopod exopodites I-V with monospiracular covered lungs (Fig. <xref ref-type="fig" rid="F4">4B–I</xref>).</p><fig id="F4" position="float" orientation="portrait"><label>Figure 4.</label><caption><p><italic><tp:taxon-name><tp:taxon-name-part taxon-name-part-type="genus">Hemilepistoides</tp:taxon-name-part> <tp:taxon-name-part taxon-name-part-type="species">messerianus</tp:taxon-name-part></tp:taxon-name></italic>, <bold>A–F</bold> male from [3] <bold>G–I</bold> female from [6]. <bold>A</bold> pleopod endopodite I <bold>B</bold> pleopod exopodite I <bold>C</bold> pleopod II <bold>D</bold> pleopod exopodite III <bold>E</bold> pleopod exopodite IV <bold>F</bold> pleopod exopodite V <bold>G</bold> pleopod exopodite I <bold>H</bold> pleopod exopodite II <bold>I</bold> pleopod exopodite V. Scales: 0.2 mm.</p></caption><graphic xmlns:xlink="http://www.w3.org/1999/xlink" xlink:href="zookeys-515-051-g004.jpg" position="float" orientation="portrait" xlink:type="simple" id="oo_48486.jpg"/></fig><p>Male: Pereopod I merus and carpus with brushes of setae on sternal margin; propodus narrow and long, proximal part of sternal margin with dense small scales, distal part bearing strong setae (Fig. <xref ref-type="fig" rid="F3">3C</xref>). Pereopod II merus and carpus with brushes of setae on ventral margin. Pereopod VII ischium with sinuate sternal margin; merus and carpus equipped with strong setae; propodus narrow and long (Fig. <xref ref-type="fig" rid="F3">3D</xref>). Pleopod endopodite I straight, apex with a triangular lobe, equipped with a row of small setae on inner margin (Fig. <xref ref-type="fig" rid="F4">4A</xref>). Pleopod exopodite I with a short rounded hind lobe; inner margin with a row of small setae (Fig. <xref ref-type="fig" rid="F4">4B</xref>). Pleopod exopodite II triangular, with a row of setae on outer margin; endopodite slightly longer than exopodite (Fig. <xref ref-type="fig" rid="F4">4C</xref>). Pleopod exopodites III-V as in Fig. <xref ref-type="fig" rid="F4">4D–F</xref>.</p><!--PageBreak--><p>Female: Pereopod I merus and carpus without brushes of setae on sternal margin; pereopod VII ischium with straight sternal margin. Pleopod exopodite I with a rounded hind lobe bearing a single spine seta at apex (Fig. <xref ref-type="fig" rid="F4">4G</xref>). Pleopod exopodite II with two rounded lobes on posterior margin, inner lobe longer than the outer one; a <!--PageBreak-->row of setae on posterior margin of inner lobe (Fig. <xref ref-type="fig" rid="F4">4H</xref>). Pleopod exopodite V as in Fig. <xref ref-type="fig" rid="F4">4I</xref>, very similar to that of males.</p></tp:treatment-sec><tp:treatment-sec sec-type="Remarks"><title>Remarks.</title><p>Male characteristics are vital for species identification in most terrestrial isopods (<xref ref-type="bibr" rid="B4">Schmidt 2002</xref>). <italic><tp:taxon-name><tp:taxon-name-part taxon-name-part-type="genus">Hemilepistoides</tp:taxon-name-part> <tp:taxon-name-part taxon-name-part-type="species">messerianus</tp:taxon-name-part></tp:taxon-name></italic> was described on the basis of female specimens; therefore the identification of the specimens found in Iran with this species might be problematic. Since this species is relatively broadly distributed in northern Iran, the type locality (Ashqabat, Turkmenistan) is not very far from the geographical range of the species in Iran (Fig. <xref ref-type="fig" rid="F1">1</xref>), and the female characteristics of the Iranian specimens are similar to those of type material described and illustrated by <xref ref-type="bibr" rid="B1">Borutzky (1945)</xref>, it seems reasonable that they belong to the same species.</p><p>This species is distinguished by the shape of the male pleopod endopodite I, with apex bearing a triangular lobe.</p></tp:treatment-sec><tp:treatment-sec sec-type="Distribution"><title>Distribution.</title><p>Southern Turkmenistan; northern Iran.</p></tp:treatment-sec><tp:treatment-sec><!--Section generated to contain objects referenced in tp:taxon-treatment.--><fig id="F1" position="float" orientation="portrait"><label>Figure 1.</label><caption><p>Sampling localities of <italic><tp:taxon-name><tp:taxon-name-part taxon-name-part-type="genus">Hemilepistoides</tp:taxon-name-part> <tp:taxon-name-part taxon-name-part-type="species">messerianus</tp:taxon-name-part></tp:taxon-name></italic> in Iran and position of the type locality (asterisk) in Turkmenistan. The numbers refer to localities listed in the material examined.</p></caption><graphic xmlns:xlink="http://www.w3.org/1999/xlink" xlink:href="zookeys-515-051-g001.jpg" position="float" orientation="portrait" xlink:type="simple" id="oo_48483.jpg"/></fig></tp:treatment-sec><ref-list><ref id="B4"><mixed-citation xmlns:xlink="http://www.w3.org/1999/xlink" xlink:type="simple"><person-group><name name-style="western"><surname>Schmidt</surname><given-names>C</given-names></name></person-group> (<year>2002</year>) <article-title>Contribution to the phylogenetic system of the <tp:taxon-name><tp:taxon-name-part taxon-name-part-type="clade">Crinocheta</tp:taxon-name-part></tp:taxon-name> (<tp:taxon-name><tp:taxon-name-part taxon-name-part-type="subphylum">Crustacea</tp:taxon-name-part></tp:taxon-name>, <tp:taxon-name><tp:taxon-name-part taxon-name-part-type="order">Isopoda</tp:taxon-name-part></tp:taxon-name>). Part 1 (<tp:taxon-name><tp:taxon-name-part taxon-name-part-type="family">Olibrinidae</tp:taxon-name-part></tp:taxon-name> to <tp:taxon-name><tp:taxon-name-part taxon-name-part-type="family">Scyphaidae</tp:taxon-name-part></tp:taxon-name> s. str.).</article-title> <source>Mitteilungen aus dem Museum für Naturkunde in Berlin (Zoologische Reihe)</source> <volume>78</volume>: <fpage>275</fpage>–<lpage>352</lpage>. doi: <ext-link ext-link-type="doi" xlink:href="10.1002/mmnz.4850780207" xlink:type="simple">10.1002/mmnz.4850780207</ext-link></mixed-citation></ref><ref id="B1"><mixed-citation xmlns:xlink="http://www.w3.org/1999/xlink" xlink:type="simple"><person-group><name name-style="western"><surname>Borutzky</surname><given-names>E</given-names></name></person-group> (<year>1945</year>) <article-title>Fauna mokritz Turkmenii i sopredelnich oblastei Srednei Asii.</article-title> <source>Uchenye Zapiski Moskovskogo Gosudarstvennogo Universiteta</source> <volume>83</volume>: <fpage>165</fpage>–<lpage>202</lpage>. </mixed-citation></ref></ref-list></tp:taxon-treatment>
